# Supplementary material for: The insulin receptor cellular IRES confers resistance to eIF4A inhibition
Source: eLife. 2013 Jul 16;2:e00542. doi: 10.7554/eLife.00542 (PMC3713452; doi:10.7554/eLife.00542)
Supplement: Supplementary file 1. — All primers written 5′ to 3′. DOI: http://dx.doi.org/10.7554/eLife.00542.008 [file elife00542s001.xlsx]

## Sheet: Sheet1
Suplementary File 1. Oligonucleotides used in this study. All primers written 5’ to 3’.
UTR cloning
M.m. INR	CCATGGTCTTAATCCGCGCCACC
	CCATGGCAGTAGGAGTGCTGGGAC
M.m. IGFR-1	CCATGGAGTGTGTGGCGGCGGCGGCGGCGGCGCGGTG
	CCATGGCTTTTATTTGGGACGAAATTCCC
qPCR mRNA
RP49:	CGCCACCAGTCGGATCGATATGC
	GTTCTCTTGAGAACGCAGGCGACC
PDCD4:	TCGGGGGAGGAGCTAAGACAT
	CGCAAGAAACCCTGCTCCATGC
4E-BP	GTTTGGTGCCTCCAGGAGTGG
	CGTCCAGCGGAAAGTTTTCG
GstD1	TGCCCGGCTCCTCCCCCTGC
	CGCGGGACTCCCACAGCGCGA
qPCR pre-mRNA
PDCD4	TGGACGGGGCGCCGAATGCAA
	CAACCGGCACACACGCACGCACC
RP49	CTGCAAGGAGACATGTTGATTAAACACG
	CTTCAAGATGACCATCCGCCCAG
ChIP
PDCD4	CTTGGTGGTGTCCCCCTTTA
	CGTTGACCCTTTTTCGCTCT
4E-BP	CGAGGTGTGCAGGCTGC
	CACACTCGATATGGCTGCGAC
Control(CG15414)	AGCCCGCGAAGATACAAGAG
	AGCCACAAACAGCGACAGAA
